# Supplementary material for: Chimeric Capsid Proteins Impact Transduction Efficiency of Haploid Adeno-Associated Virus Vectors
Source: Viruses. 2019 Dec 9;11(12):1138. doi: 10.3390/v11121138 (PMC6950324; doi:10.3390/v11121138)
Supplement: Supplementary file 1 [file viruses-11-01138-s001.zip]

Archive with 14 entries (10 files):
- 4-viruses-625421-suppl preint/
- 4-viruses-625421-suppl preint/Supplementary/
- 4-viruses-625421-suppl preint/Supplementary/.DS_Store
- 4-viruses-625421-suppl preint/Supplementary/Figure S1.tif
- 4-viruses-625421-suppl preint/Supplementary/Figure S2.tif
- 4-viruses-625421-suppl preint/Supplementary/Figure S3.tif
- 4-viruses-625421-suppl preint/Supplementary/Supplementary Methods Legends.pdf
- 4-viruses-625421-suppl preint/Supplementary/Supplementary Table 1.pdf
- 4-viruses-625421-suppl preint/__MACOSX/
- 4-viruses-625421-suppl preint/__MACOSX/Supplementary/
- 4-viruses-625421-suppl preint/__MACOSX/Supplementary/._.DS_Store
- 4-viruses-625421-suppl preint/__MACOSX/Supplementary/._Figure S1.tif
- 4-viruses-625421-suppl preint/__MACOSX/Supplementary/._Supplementary Methods Legends.docx
- 4-viruses-625421-suppl preint/__MACOSX/Supplementary/._Supplementary Table 1.docx
